# Supplementary material for: Anabolic Effects of a Novel Simvastatin Derivative on Treating Rat Bone Defects
Source: Biomedicines. 2022 Aug 8;10(8):1915. doi: 10.3390/biomedicines10081915 (PMC9405916; doi:10.3390/biomedicines10081915)
Supplement: Supplementary file 1 [file biomedicines-10-01915-s001.zip]

Archive with 1 entries (1 files):
- biomedicines-1804707-supplementary.pdf
